# Supplementary material for: Medical students as adverse drug event managers, learning about side effects while improving their reporting in clinical practice
Source: Naunyn Schmiedebergs Arch Pharmacol. 2021 Mar 5;394(7):1467–76. doi: 10.1007/s00210-021-02060-y (PMC8233281; doi:10.1007/s00210-021-02060-y)
Supplement: Supplementary file 1 — Supplementary information: Supplemental original source data (raw data) (XLSX 21 kb) [file 210_2021_2060_MOESM1_ESM.xlsx]

## Sheet: Patient data
Pt	Q1	Q2-1	Q2-2	Q2-3	Q2-4	Q2-5	Q3	Q4-1	Q4-2	Q4-3	Q4-4	Q5
1	5	5	5	3	4	4	5	5	4	5	5
2	4	4	4	1	3	3	4	4	3	4	4
3	5	5	5	3	4	4	4	4	4	5	5
4	5	5	5	4	5	5	5	5	5	5	5
5	5	5	5	5	5	5	5	5	5	5	5
6	4	4	4	1	2	2	4	4	4	5	5
7	5	5	5	3	4	4	5	5	5	5	5
8	5	5	5	4	4	4	4	5	4	5	5
9	5	5	5	2	4	5	5	5	5	5	5
10	5	5	5	2	4	5	5	5	3	4	4
11	5	5	5	3	4	4	5	5	3	4	5
12	3	4	4	1	2	2	3	3	3	3	4
13	4	4	4	5	5	5	5	5	5	5	5
14	5	5	5	5	5	5	5	4	4	4	4
15	5	5	5	2	4	4	5	5	5	5	5
16	5	5	5	2	4	4	4	4	4	5	5
17	5	5	5	3	4	5	5	5	5	5	5
18	5	5	5	4	4	5	5	5	5	5	5
19	4	4	4	1	2	3	4	5	5	5	5
20	5	5	5	2	4	5	5	5	4	4	4
21	5	5	5	3	4	4	4	5	4	5	5
22	5	5	5	5	5	5	5	5	5	5	5
23	4	4	4	1	3	3	4	4	2	3	4
24	5	5	5	2	4	4	5	5	5	5	5
25	4	4	4	1	3	3	4	5	5	5	5
26	5	5	5	4	4	5	5	5	5	5	5
27	5	5	5	4	5	5	5	5	5	5	5
28	4	4	4	1	2	2	4	4	4	4	4
29	5	5	5	3	4	4	5	5	4	5	5
30	5	5	5	3	4	5	5	5	5	5	5
31	5	5	5	5	5	5	5	5	5	5	5
32	4	5	4	2	3	5	5	5	5	5	5
33	5	5	5	2	3	5	5	5	4	4	4
34	5	5	5	2	2	2	4	3	3	4	4
35	5	5	5	2	3	4	4	4	4	5	5
36	5	5	5	5	5	5	5	5	5	5	5
37	5	5	5	5	5	5	5	5	4	5	5
38	5	5	5	3	4	4	4	4	5	5	5
39	5	5	5	3	4	4	5	5	5	5	5
40	5	5	5	3	4	5	5	5	4	4	4
41	5	5	5	3	4	5	5	5	4	4	4
42	5	5	5	5	5	5	5	5	5	5	4
43	4	4	4	1	3	3	4	3	3	3	4
44	4	5	4	5	5	5	5	5	5	5	5
45	5	5	5	5	5	5	4	5	4	4	5
46	5	5	5	2	3	3	4	4	4	4	5
47	5	5	5	5	5	5	5	5	5	5	5
48	5	5	5	4	4	5	5	5	5	5	5
49	5	5	4	1	3	3	3	3	3	4	5
50	5	5	5	4	4	5	5	5	4	5	5
51	5	5	5	5	5	5	4	4	4	5	5
52	5	5	5	2	4	5	5	5	5	5	5
53	5	5	5	4	4	4	4	4	4	5	5
54	4	4	4	1	2	2	4	5	2	3	4
55	4	4	4	1	3	4	4	4	4	5	5
56	4	5	5	2	4	4	4	3	3	4	4
57	5	5	5	2	3	5	5	4	4	4	4
58	5	5	5	4	4	4	4	5	5	5	5
59	5	5	5	5	5	5	5	5	5	5	5
60	4	4	4	1	3	4	4	4	4	5	5
61	5	5	5	4	4	5	5	5	5	5	5
62	5	5	5	4	4	5	5	5	5	5	5

## Sheet: Dokter data
	Finance	Litigation	Publishing	Complacency	Insecurity	Diffidence	Indifference	Ignorance	Time	Other care priority	Report form difficulties	Bureaucratic	Disclosing confidental information
1							1		1
2				1			1	1	1			1
3							1
4					1	1		1	1		1
5							1	1	1			1
6									1
7					1	1		1	1
8							1	1	1			1
9							1		1
10								1	1
11					1						1
12							1	1	1			1
13							1	1	1			1
14							1		1
15								1	1
16								1	1
17				1			1	1	1	1		1
18						1			1
19							1	1	1
20							1		1
21								1	1
22								1	1
23							1		1
24					1		1	1	1	1	1
25								1	1
26						1
27							1		1
28							1		1
29								1	1			1
30			1
31							1	1	1
32				1			1		1
33					1	1		1	1	1		1
34							1	1	1
35								1	1
36				1			1		1			1
37							1		1
38							1		1
39					1
40							1	1	1
41								1	1
42										1
43							1		1			1
44									1
45							1		1
46							1		1
47								1	1	1
48							1		1
49									1
50				1			1		1
51							1		1			1
52							1		1			1
53							1		1
54							1		1
55									1
56							1		1

## Sheet: Student data
TI	Ra		Kno 1	Kno 2	Kno 3		Int 1	Int 2	Int 3		At 1	At2	At 3	At4	At5	At6	At7	At8
0	0		1	1	1		5	4	4		5	5	5	5	5	4	5	4
0	0		0	0	0		3	3	2		3	3	4	4	4	4	4	4
0	0		0	0	1		4	4	4		4	4	3	3	3	1	3	1
0	0		1	1	1		4	4	3		4	4	4	4	4	4	4	4
0	0		1	1	0		5	5	5		5	5	5	5	5	5	4	4
0	0		1	0	1		3	3	2		3	3	3	2	3	1	2	1
0	0		0	0	1		5	5	3		5	5	4	3	4	3	3	3
0	0		0	0	0		3	3	1		3	2	3	2	2	3	2	3
0	0		0	0	0		4	4	4		4	4	4	3	4	4	3	4
0	0		0	0	1		4	4	5		4	4	3	3	3	2	3	2
0	0		1	1	1		3	3	1		3	2	2	2	2	2	2	2
0	0		1	1	0		4	4	4		5	5	4	4	5	5	4	5
0	0		0	0	0		5	5	4		3	3	3	3	4	3	3	3
0	0		1	1	1		4	4	5		3	3	4	4	2	2	4	2
0	0		1	1	1		4	4	4		4	4	4	4	4	5	4	3
0	0		1	1	1		4	3	2		3	3	3	3	3	3	3	3
0	0		1	0	0		3	3	4		3	3	3	3	4	3	3	3
0	0		0	0	1		5	4	5		3	3	3	2	2	1	2	1
0	0		1	1	1		4	5	4		3	3	3	3	2	3	3	3
0	0		0	0	0		4	4	4		4	4	4	4	5	3	4	3
0	0		0	0	1		4	4	4		4	4	4	2	5	5	2	3
0	0		0	0	0		3	3	1		3	3	3	2	1	1	2	1
0	0		1	1	1		4	5	5		4	4	4	4	3	2	4	2
0	0		0	0	1		5	4	4		3	2	2	2	2	2	2	2
0	0		0	0	1		4	4	4		5	5	5	4	5	5	4	4
0	0		1	1	1		4	4	2		4	4	4	3	1	1	3	1
0	0		0	0	0		3	3	4		3	2	2	2	3	2	3	2
0	0		0	0	1		4	4	5		4	4	3	3	3	3	2	3
0	0		1	1	1		4	4	4		4	4	4	3	3	2	3	2
0	0		0	0	1		4	3	4		2	3	4	4	5	3	2	3
0	0		1	1	1		4	4	4		4	4	4	2	2	1	4	1
0	0		1	1	1		4	4	5		4	4	4	4	3	3	4	1
0	1		1	1	1		5	5	5		5	5	4	4	5	2	4	4
0	1		0	0	1		4	4	2		3	3	2	2	2	1	2	3
0	1		1	1	1		5	5	4		4	4	4	3	3	3	3	4
0	1		0	0	0		4	4	4		4	4	4	3	3	1	3	2
0	1		1	0	1		3	4	4		4	5	4	4	5	3	2	2
0	1		1	1	1		5	5	5		4	5	4	4	3	3	4	4
0	1		0	1	1		3	3	2		4	4	4	4	4	2	4	4
0	1		1	0	0		4	4	4		3	3	2	2	2	2	2	2
0	1		1	1	1		3	3	1		4	5	4	4	4	5	4	4
0	1		1	1	1		5	4	2		4	5	4	4	4	5	4	4
0	1		0	0	0		3	3	4		4	4	4	4	4	3	3	3
0	1		1	1	1		5	5	5		4	3	2	2	2	2	2	2
0	1		0	0	1		4	4	4		3	2	2	2	2	2	2	2
0	1		0	0	1		4	4	5		3	3	3	3	3	3	3	3
0	1		0	0	0		3	4	2		4	4	4	4	5	5	4	4
0	1		1	1	1		3	3	4		3	4	4	3	3	1	1	1
0	1		0	0	1		3	3	5		3	3	3	3	3	3	3	3
0	1		1	0	1		4	3	5		3	3	3	3	2	1	2	1
0	1		1	1	1		3	4	4		3	2	1	1	1	1	1	1
0	1		1	1	1		5	4	4		4	4	5	3	4	4	3	4
0	1		0	0	1		3	4	4		4	3	3	3	3	1	2	2
0	1		0	0	0		4	4	4		3	3	3	3	3	1	1	1
0	1		1	1	1		3	3	2		4	5	5	3	3	3	3	3
0	1		1	0	1		3	3	3		3	3	3	3	3	3	3	2
0	1		0	0	0		5	5	5		4	5	4	4	4	3	3	3
0	1		1	1	1		4	4	2		4	3	2	3	2	3	3	3
0	1		0	0	0		4	4	2		4	3	3	3	3	1	3	2
0	1		1	1	1		3	3	1		4	4	3	3	3	2	3	3
0	1		0	0	0		5	5	5		4	4	4	4	4	5	5	4
0	1		1	1	1		5	5	5		2	3	2	2	2	1	2	2
0	1		1	1	1		3	3	1		4	3	3	3	3	2	3	4
0	1		0	0	0		3	3	2		4	5	4	4	5	4	4	4
0	1		0	1	1		4	4	4		3	3	3	3	2	2	3	2
0	1		1	1	1		5	5	5		3	3	3	3	2	1	2	3
0	1		0	0	1		4	5	2		2	2	2	2	2	1	2	1
0	1		0	0	0		5	4	4		4	4	3	3	4	4	4	4
1	0		1	1	1		5	4	4		5	5	5	5	5	4	5	4
1	0		1	1	1		3	3	2		4	4	5	4	4	4	4	3
1	0		1	1	1		4	4	4		4	4	5	3	3	2	2	1
1	0		0	0	0		3	3	3		4	4	4	4	4	4	4	4
1	0		0	0	0		5	5	5		5	5	5	5	5	3	4	3
1	0		1	1	1		3	3	4		3	4	3	3	3	2	2	1
1	0		0	0	0		5	5	3		5	5	5	5	4	3	3	3
1	0		1	1	1		3	3	1		3	2	3	3	3	3	2	3
1	0		0	0	0		3	4	4		4	4	4	4	4	3	3	4
1	0		0	1	1		5	5	5		4	4	5	3	3	2	2	2
1	0		1	1	1		3	3	3		3	3	4	3	3	2	2	2
1	0		1	1	1		4	4	4		5	5	5	4	5	3	4	5
1	0		0	0	0		5	5	4		3	3	4	4	3	3	3	3
1	0		0	1	0		3	4	5		3	3	4	4	2	2	4	2
1	0		1	0	0		4	4	4		5	4	5	4	4	3	4	3
1	0		1	1	1		4	3	2		3	4	4	4	4	3	3	3
1	0		0	0	0		3	3	4		3	4	3	3	3	3	2	3
1	0		0	0	0		5	5	5		3	3	3	2	2	2	3	1
1	0		1	1	1		4	5	4		5	3	3	3	2	3	3	3
1	0		1	0	1		4	4	4		4	4	4	4	4	3	4	3
1	0		1	1	1		5	4	4		3	4	4	2	4	3	2	3
1	0		1	1	1		3	3	2		3	3	3	2	2	2	2	1
1	0		0	0	0		4	5	5		4	5	5	5	3	2	3	2
1	0		1	1	1		5	5	4		4	3	4	4	2	2	2	2
1	0		0	1	1		3	3	4		5	5	5	4	4	3	4	4
1	0		1	1	1		4	4	2		4	4	4	3	2	2	4	1
1	0		0	0	0		3	3	4		2	3	4	3	3	2	2	2
1	0		1	1	1		4	4	5		4	4	4	3	3	3	2	3
1	0		1	0	1		5	4	4		4	4	5	3	4	2	3	2
1	0		1	1	0		5	3	4		2	4	4	4	4	3	2	2
1	0		0	0	1		4	4	4		4	4	4	3	4	2	3	2
1	1		1	1	1		5	5	2		5	5	5	5	4	3	2	1
1	1		1	1	1		4	4	2		5	5	5	5	4	4	3	3
1	1		1	1	1		5	5	4		3	5	4	3	3	2	1	1
1	1		1	1	1		4	4	4		5	5	4	5	4	2	1	1
1	1		0	1	1		5	5	4		5	5	5	5	5	3	2	1
1	1		1	1	1		5	5	2		5	5	5	5	4	3	3	3
1	1		1	1	1		5	5	2		4	5	4	4	4	2	2	2
1	1		0	0	1		4	4	4		4	4	4	4	4	2	1	1
1	1		1	1	1		4	4	2		4	4	4	4	4	4	2	3
1	1		1	1	1		5	5	2		5	5	5	5	4	5	3	3
1	1		1	1	1		5	4	3		5	5	5	5	5	3	3	1
1	1		1	1	1		5	5	5		4	5	4	4	4	2	1	1
1	1		1	1	1		4	4	4		5	5	5	5	4	3	2	1
1	1		0	1	0		5	5	2		5	5	5	5	5	3	2	2
1	1		0	0	1		4	4	2		5	5	4	4	4	4	2	2
1	1		1	1	1		3	3	4		3	4	4	3	3	2	1	1
1	1		1	1	1		5	5	3		5	5	5	5	4	3	1	1
1	1		1	1	1		5	5	2		5	5	5	5	4	2	1	2
1	1		1	1	1		5	4	4		3	4	4	3	4	2	1	1
1	1		1	1	1		5	5	4		5	5	5	5	4	3	2	1
1	1		0	0	1		5	5	4		4	5	4	4	4	3	2	2
1	1		1	1	1		4	4	4		5	5	5	5	4	3	1	1
1	1		0	1	1		5	4	2		4	4	4	4	4	3	2	2
1	1		1	1	1		4	4	4		5	5	5	5	5	3	2	1
1	1		1	1	1		5	5	5		4	5	4	4	4	3	3	2
1	1		1	1	1		4	4	3		5	5	4	4	4	4	2	1
1	1		1	1	1		4	4	2		4	4	4	4	4	3	3	3
1	1		1	1	1		4	4	3		4	4	4	4	4	2	1	1
1	1		1	1	1		5	5	4		4	4	4	4	4	2	1	1
1	1		1	1	1		5	5	3		3	4	4	3	3	2	1	1
1	1		1	1	1		4	5	1		4	4	4	4	4	2	1	1
1	1		1	1	1		4	4	2		4	4	4	4	4	4	2	3
